# Supplementary material for: Wolbachia infection-responsive immune genes suppress Plasmodium falciparum infection in Anopheles stephensi
Source: PLoS Pathog. 2024 Apr 10;20(4):e1012145. doi: 10.1371/journal.ppat.1012145 (PMC11034644; doi:10.1371/journal.ppat.1012145)
Supplement: S1 Table — (XLSX) [file ppat.1012145.s005.xlsx]

## Sheet: Alignment
Sample name	Total reads	Total mapped reads	Uniquely mapped reads	Multiple mapped reads	Total mapping rate	Uniquely mapping rate	Multiple mapping rate
LB1BFCA1	58412786	52881202	51353032	1528170	0.9053	0.8791	0.0262
LB1BFCA2	57083294	51746431	50342881	1403550	0.9065	0.8819	0.0246
LB1BFCA3	42424916	38501346	37439254	1062092	0.9075	0.8825	0.025
LB1BFMG1	40204302	36235766	35636885	598881	0.9013	0.8864	0.0149
LB1BFMG2	52136466	47722507	46844232	878275	0.9153	0.8985	0.0168
LB1BFMG3	44449932	40404942	39808576	596366	0.909	0.8956	0.0134
LB1CA1	43944516	38884668	38495705	388963	0.8849	0.876	0.0089
LB1CA2	52170186	45087830	44619803	468027	0.8642	0.8553	0.009
LB1CA3	49514110	42253474	41789892	463582	0.8534	0.844	0.0094
LB1MG1	41351544	37686851	37294766	392085	0.9114	0.9019	0.0095
LB1MG2	43161110	39277367	38907304	370063	0.91	0.9014	0.0086
LB1MG3	41626366	37916680	37420799	495881	0.9109	0.899	0.0119
LISBFCA1	45192468	41031559	39743419	1288140	0.9079	0.8794	0.0285
LISBFCA2	40182492	36435614	35311836	1123778	0.9068	0.8788	0.028
LISBFCA3	44280144	40068573	38836693	1231880	0.9049	0.8771	0.0278
LISBFMG1	43763792	39602315	38965534	636781	0.9049	0.8904	0.0146
LISBFMG2	39150332	35649097	35094829	554268	0.9106	0.8964	0.0142
LISBFMG3	40122472	36597973	35949175	648798	0.9122	0.896	0.0162
LISCA1	43570966	38561043	38163049	397994	0.885	0.8759	0.0091
LISCA2	44185796	38944168	38559318	384850	0.8814	0.8727	0.0087
LISCA3	52440674	46055728	45533650	522078	0.8782	0.8683	0.01
LISMG1	42986144	39321098	38896808	424290	0.9147	0.9049	0.0099
LISMG2	39040972	35745584	35304975	440609	0.9156	0.9043	0.0113
LISMG3	39997688	36369599	34681627	1687972	0.9093	0.8671	0.0422

## Sheet: QC_summary
Sample name	Raw reads	Clean reads	Raw bases	Clean bases	Error rate(%)	Q20(%)	Q30(%)	GC content(%)
LB1BFCA1	29797664	29206393	8.9G	8.8G	0.02	98.76	96.09	52.72
LB1BFCA2	28960665	28541647	8.7G	8.6G	0.02	98.77	96.11	52.59
LB1BFCA3	21814459	21212458	6.5G	6.4G	0.02	98.82	96.26	52.7
LB1BFMG1	20596506	20102151	6.2G	6.0G	0.02	98.84	96.25	53.16
LB1BFMG2	26542750	26068233	8.0G	7.8G	0.02	98.94	96.53	53.28
LB1BFMG3	22452185	22224966	6.7G	6.7G	0.02	98.81	96.19	52.93
LB1CA1	22383002	21972258	6.7G	6.6G	0.02	98.66	95.93	51.72
LB1CA2	26668270	26085093	8.0G	7.8G	0.02	98.81	96.22	51.01
LB1CA3	25243733	24757055	7.6G	7.4G	0.02	98.72	95.95	50.68
LB1MG1	21027688	20675772	6.3G	6.2G	0.02	98.66	95.91	52.5
LB1MG2	21925376	21580555	6.6G	6.5G	0.02	98.65	95.92	52.46
LB1MG3	21139072	20813183	6.3G	6.2G	0.02	98.56	95.69	52.75
LISBFCA1	22972279	22596234	6.9G	6.8G	0.02	98.84	96.36	53.05
LISBFCA2	20420955	20091246	6.1G	6.0G	0.02	98.76	96.17	53
LISBFCA3	22485472	22140072	6.7G	6.6G	0.02	98.66	95.95	52.99
LISBFMG1	22212641	21881896	6.7G	6.6G	0.02	98.85	96.38	53.24
LISBFMG2	19893255	19575166	6.0G	5.9G	0.02	98.85	96.43	53.25
LISBFMG3	20359122	20061236	6.1G	6.0G	0.02	98.74	96.06	53.25
LISCA1	22183303	21785483	6.7G	6.5G	0.02	98.7	96.01	51.66
LISCA2	22445918	22092898	6.7G	6.6G	0.02	98.65	95.9	51.61
LISCA3	26659429	26220337	8.0G	7.9G	0.02	98.69	95.97	51.6
LISMG1	21917205	21493072	6.6G	6.4G	0.02	98.74	96.12	52.7
LISMG2	19898090	19520486	6.0G	5.9G	0.02	98.8	96.26	52.71
LISMG3	20350137	19998844	6.1G	6.0G	0.02	98.77	96.18	53.2
