# Supplementary material for: Wolbachia infection-responsive immune genes suppress Plasmodium falciparum infection in Anopheles stephensi
Source: PLoS Pathog. 2024 Apr 10;20(4):e1012145. doi: 10.1371/journal.ppat.1012145 (PMC11034644; doi:10.1371/journal.ppat.1012145)
Supplement: S2 Table — (XLSX) [file ppat.1012145.s006.xlsx]

## Sheet: LB1BFCAvsLISBFCA Up
gene_id	LB1BFCA1	LB1BFCA2	LB1BFCA3	LISBFCA1	LISBFCA2	LISBFCA3	log2FoldChange	pvalue	NAME	Interpro Description
ASTEI02571	3875.57	3391.93	3297.7	2194.63	2509.71	2293.5	0.595173	1.3074e-11	APL1	Leucine-rich repeat;Leucine-rich repeat, typical subtype
ASTEI01170	8611.22	6283.23	5980.42	3593.25	5043.72	4368.93	0.682753	0.00204364	CEC2	Cecropin;Cecropin, insect
ASTEI11084	303.229	250.309	453.095	195.529	181.001	176.423	0.858577	1.52685e-05	CLIP084	Serine proteases, trypsin domain;Peptidase S1, PA clan;Serine proteases, trypsin family, serine active site
ASTEI02616	116.011	9.56595	115.175	10.6847	9.71816	6.57476	3.15685	0.00153091	CLIPA10	Serine proteases, trypsin domain;Peptidase S1A, chymotrypsin family;Peptidase S1, PA clan;Serine proteases, trypsin family, histidine active site
ASTEI08923	166.416	176.173	390.074	131.421	149.417	173.135	0.683928	0.0109358	CLIPB2	Serine proteases, trypsin domain;Peptidase S1A, chymotrypsin family;Peptidase S1, PA clan;Serine proteases, trypsin family, histidine active site;Proteinase, regulatory C-type lect;Serine proteases, trypsin family, serine active site
ASTEI08922	3807.56	3514.69	3986.58	2688.26	2834.06	2538.95	0.488144	7.74932e-10	CLIPB4	Serine proteases, trypsin domain;Peptidase S1A, chymotrypsin family;Peptidase S1, PA clan;Serine proteases, trypsin family, histidine active site;Proteinase, regulatory CLIP domain;Serine proteases, trypsin family, serine active site
ASTEI07456	245.623	260.672	248.822	102.573	105.685	124.92	1.18014	4.71042e-12	CLIPC7	Serine proteases, trypsin domain;Peptidase S1, PA clan;Proteinase, regulatory CLIP domain
ASTEI10273	135.213	133.126	121.695	63.0395	94.7521	93.1425	0.641602	0.00412475	CTLGA2	C-type lectin-like;C-type lectin fold;C-type lectin, conserved site
ASTEI01163	123.212	102.834	104.31	54.4918	60.7385	55.8855	0.952425	6.65867e-05	CTLSE163	EGF-type aspartate/asparagine hydroxylation site;Sushi/SCR/CCP domain;EGF-like domain;Pentraxin-related;EGF-like calcium-binding domain;von Willebrand factor, type A;HYR domain;Growth factor receptor cysteine-rich domain superfamily;Tyrosine-protein kinase ephrin type A/B receptor-like;EGF-like, conserved site;Concanavalin A-like lectin/glucanase domain superfamily;Sushi/SCR/CCP superfamily;von W…
ASTEI04200	7176.68	6529.56	5471.91	3236.39	4833.57	3963.49	0.672989	1.08317e-07	DEF2	Defensin, invertebrate/fungal;Knottin, scorpion toxin-like superfamily
ASTEI08630	211.22	234.366	179.282	102.573	149.417	153.411	0.629989	0.00137742	GNBPA1	Glycoside hydrolase family 16;Concanavalin A-like lectin/glucanase domain superfamily;Beta-1,3-glucan-binding protein, N-terminal;Beta-1,3-glucan recognition protein, C-terminal
ASTEI11189	153.615	127.546	147.772	74.7927	88.6782	109.579	0.650796	0.00251354	GNBPB5	Glycoside hydrolase family 16;Concanavalin A-like lectin/glucanase domain superfamily
ASTEI11275	76.8073	89.2822	101.05	40.6017	47.376	39.4486	1.06611	9.12773e-05	HPX275	Immunoglobulin subtype 2;Immunoglobulin subtype;Immunoglobulin I-set;Immunoglobulin-like domain superfamily
ASTEI09709	520.849	562	556.318	389.99	337.706	418.593	0.513936	2.01805e-05	HPX709	Cysteine-rich flanking region, C-terminal;Leucine-rich repeat;Leucine-rich repeat, typical subtype;Immunoglobulin subtype 2;Immunoglobulin subtype;Immunoglobulin I-set;Immunoglobulin-like domain superfamily
ASTEI09710	1300.92	1277.05	1248.46	865.458	843.05	878.827	0.564718	2.27815e-11	HPX710	VWFC domain;Haem peroxidase superfamily;Immunoglobulin I-set;Haem peroxidase, animal-type;Peroxidasin, peroxidase domain;Immunoglobulin-like domain superfamily
ASTEI05741	476.845	692.734	773.629	455.167	448.25	451.467	0.517729	0.000769781	Innexin	Innexin
ASTEI09290	2850.67	2801.23	2188.33	754.337	1062.92	917.179	1.52149	3.52204e-33	LRIM1	N/A
ASTEI02570	30.4029	20.7262	20.6446	4.27387	12.1477	9.86214	1.46541	0.00939902	LRIM11	Leucine-rich repeat;Leucine-rich repeat, typical subtype
ASTEI02267	1756.97	1347.2	1635.27	871.869	1028.91	831.707	0.79503	8.43632e-12	LRIM17	Leucine-rich repeat;Leucine-rich repeat, typical subtype
ASTEI07990	36.8035	35.8723	27.164	11.7531	6.07385	5.47897	2.09474	6.32029e-05	LRIM20	Leucine-rich repeat;Leucine-rich repeat, typical subtype
ASTEI01308	355.234	216.031	204.273	27.7801	83.8191	64.6518	2.14106	1.79136e-05	LysC2	Glycoside hydrolase, family 22, lysozyme;Glycoside hydrolase, family 22;Glycoside hydrolase family 22 domain;Lysozyme-like domain superfamily
ASTEI10582	394.437	366.695	397.68	225.446	281.827	270.661	0.575852	2.62301e-05	PGRPS282	N-acetylmuramoyl-L-alanine amidase domain;Peptidoglycan recognition protein family domain, metazoa/bacteria;Peptidoglycan recognition protein;Peptidoglycan recognition protein, PGRP-S;N-acetylmuramoyl-L-alanine amidase/PGRP domain superfamily
ASTEI10499	158.415	192.116	255.341	106.847	120.262	138.07	0.724535	0.000548458	PPO2	Hemocyanin/hexamerin middle domain;Tyrosinase copper-binding domain;Hemocyanin, C-terminal;Hemocyanin, N-terminal;Uncharacterised domain, di-copper centre;Hemocyanin/hexamerin;Immunoglobulin E-set;Hemocyanin, N-terminal domain superfamily
ASTEI04157	5545.33	3847.11	5123.12	3405.2	3679.54	3484.62	0.457611	4.71173e-05	PPO-AF2	Serine proteases, trypsin domain;Peptidase S1A, chymotrypsin family;Peptidase S1, PA clan
ASTEI07530	1280.92	1056.24	1136.54	756.474	835.762	808.696	0.533689	1.55157e-07	SRPN11	Serpin family;Serpin domain;Serpin superfamily
ASTEI01569	200.819	204.871	291.198	43.8071	35.2283	60.2687	2.31296	2.35384e-21	SRPN14	Serpin family;Serpin domain;Serpin superfamily
ASTEI08432	6099.78	5067.56	5664.23	2506.62	3096.45	2661.68	1.02653	1.15814e-26	TEP1	Alpha-2-macroglobulin;Macroglobulin domain;Terpenoid cyclases/protein prenyltransferase alpha-alpha toroid;Alpha-macroglobulin, receptor-binding;Alpha-2-macroglobulin, bait region domain;Alpha-macroglobulin-like, TED domain;Alpha-2-macroglobulin, conserved site;Alpha-macroglobulin, receptor-binding domain superfamily;Macroglobulin domain MG4;Macroglobulin domain MG3;Alpha-2-macroglobulin, TED dom…
ASTEI09920	794.475	488.661	607.386	297.034	416.666	364.899	0.811432	2.03154e-06	TEP12	Alpha-2-macroglobulin;Terpenoid cyclases/protein prenyltransferase alpha-alpha toroid;Alpha-macroglobulin, receptor-binding;Alpha-macroglobulin-like, TED domain;Alpha-macroglobulin, receptor-binding domain superfamily;Macroglobulin domain MG3
ASTEI06643	1024.1	911.157	745.379	254.295	352.283	262.991	1.62871	5.98114e-28	TEP14	Alpha-2-macroglobulin;Macroglobulin domain;Terpenoid cyclases/protein prenyltransferase alpha-alpha toroid;Alpha-2-macroglobulin, bait region domain;Alpha-macroglobulin-like, TED domain;Macroglobulin domain MG3
ASTEI06644	9676.12	8473.84	9410.68	4850.84	5319.48	5091.06	0.852783	1.43992e-29	TEP15	Alpha-2-macroglobulin;Macroglobulin domain;Terpenoid cyclases/protein prenyltransferase alpha-alpha toroid;Alpha-macroglobulin, receptor-binding;Alpha-2-macroglobulin, bait region domain;Alpha-macroglobulin-like, TED domain;Alpha-2-macroglobulin, conserved site;Alpha-macroglobulin, receptor-binding domain superfamily;Macroglobulin domain MG4;Macroglobulin domain MG3;Alpha-2-macroglobulin, TED dom…
ASTEI08428	635.26	702.3	729.08	237.2	366.861	250.937	1.27617	4.37681e-17	TEP4	Alpha-2-macroglobulin;Macroglobulin domain;Terpenoid cyclases/protein prenyltransferase alpha-alpha toroid;Alpha-macroglobulin, receptor-binding;Alpha-2-macroglobulin, bait region domain;Alpha-macroglobulin-like, TED domain;Alpha-2-macroglobulin, conserved site;Alpha-macroglobulin, receptor-binding domain superfamily;Macroglobulin domain MG3;Alpha-2-macroglobulin, TED domain
ASTEI02323	164.016	181.753	137.993	115.394	91.1077	93.1425	0.693361	0.000688321	TOLL6	Toll/interleukin-1 receptor homology (TIR) domain;Leucine-rich repeat;Leucine-rich repeat, typical subtype;Toll/interleukin-1 receptor homology (TIR) domain superfamily
ASTEI07215	313.63	299.733	348.785	203.009	205.296	233.404	0.581213	6.01429e-05	U-shaped	Zinc finger C2H2-type;Zinc finger C2H2 superfamily;FOG family

## Sheet: LB1BFCAvsLISBFCA Down
gene_id	LB1BFCA1	LB1BFCA2	LB1BFCA3	LISBFCA1	LISBFCA2	LISBFCA3	log2FoldChange	pvalue	NAME	Interpro Description
ASTEI00424	436.041	225.597	291.198	430.592	624.392	556.663	-0.756266	0.000146244	PPO1	Hemocyanin, N-terminal domain superfamily;Uncharacterised domain, di-copper centre;Immunoglobulin E-set
ASTEI01061	1116.91	1214.88	1260.41	1832.42	1773.56	1777.38	-0.584946	1.4549e-12	CASPS061	Caspase-like domain superfamily
ASTEI01410	72.0068	56.5985	59.7607	103.641	125.121	86.5677	-0.738683	0.00280403	CuSOD1	Superoxide dismutase-like, copper/zinc binding domain superfamily
ASTEI01697	665.663	616.207	662.8	1043.89	1005.83	1078.26	-0.686777	1.43085e-13	LRIM16	N/A
ASTEI02105	22.4021	7.17446	28.2505	51.2864	46.1613	44.9275	-1.32274	0.00243089	IRSP105	CAP superfamily
ASTEI03628	41.6039	35.0751	59.7607	88.6827	81.3896	69.035	-0.824347	0.00437975	CLIPD4	Peptidase S1, PA clan
ASTEI04975	1395.33	1559.25	2195.93	2907.3	2419.82	2541.15	-0.613178	6.30108e-06	DEF975	N/A
ASTEI05624	330.431	298.139	234.697	414.565	453.109	467.904	-0.623626	1.44107e-05	LRIM19	N/A
ASTEI05818	9352.09	8636.46	9207.49	13135.7	13287.2	13209.8	-0.543369	4.81716e-18	TPX818	Thioredoxin-like superfamily
ASTEI06127	205.619	165.013	220.571	288.486	342.565	365.995	-0.757736	2.41341e-06	CLIPB20	Peptidase S1, PA clan
ASTEI06809	270.426	215.234	327.054	398.538	414.237	396.677	-0.579347	0.00016508	FBN809	Fibrinogen-like, C-terminal
ASTEI08651	380.036	341.983	347.699	466.92	546.646	544.61	-0.540987	8.70657e-06	HPX651	Haem peroxidase superfamily
ASTEI092504	977.693	787.597	956.171	1396.49	1382.41	1360.98	-0.606353	1.2575e-09	PGRPLC	N-acetylmuramoyl-L-alanine amidase/PGRP domain superfamily
ASTEI09619	120.811	60.5843	63.0204	164.544	122.692	153.411	-0.844861	0.0015685	CLIPD619	Peptidase S1, PA clan
ASTEI10663	7640.72	6279.25	8415.39	11619.6	12820.7	12443.8	-0.723986	1.12997e-13	PPO3	Hemocyanin, N-terminal domain superfamily;Uncharacterised domain, di-copper centre;Immunoglobulin E-set

## Sheet: LB1BFMGvsLISBFMG Up
gene_id	LB1BFMG1	LB1BFMG2	LB1BFMG3	LISBFMG1	LISBFMG2	LISBFMG3	log2FoldChange	pvalue	NAME	Interpro Description
ASTEI02158	312.576	261.381	174.109	138.238	21.8987	118.042	1.42527	0.00423778	PGRPLD	N-acetylmuramoyl-L-alanine amidase domain;Peptidoglycan recognition protein family domain, metazoa/bacteria;Peptidoglycan recognition protein;N-acetylmuramoyl-L-alanine amidase/PGRP domain superfamily
ASTEI01569	24.9155	9.4475	6.31484	3.07196	0	1.05395	3.26805	0.00474254	SRPN14	Serpin family;Serpin domain;Serpin superfamily
ASTEI02516	30.5781	65.3452	0.90212	0	0	1.05395	6.41524	5.7577e-05	CLIPB14	Serine proteases, trypsin domain;Peptidase S1A, chymotrypsin family;Peptidase S1, PA clan;Serine proteases, trypsin family, histidine active site;Proteinase, regulatory CLIP domain;Serine proteases, trypsin family, serine active site
ASTEI05938	40.7708	22.0442	44.2039	15.3598	5.47467	8.43159	1.85927	0.00134216	CLIPB13	Serine proteases, trypsin domain;Peptidase S1A, chymotrypsin family;Peptidase S1, PA clan;Serine proteases, trypsin family, histidine active site;Proteinase, regulatory CLIP domain
ASTEI09274	6530.12	5214.23	4535.86	3378.14	3059.25	3888.02	0.656697	0.00022176	LRIM6	Leucine-rich repeat;Leucine-rich repeat, typical subtype
ASTEI10273	67.9513	29.1298	104.646	16.3838	10.9493	12.6474	2.33021	1.75974e-05	CTLGA2	C-type lectin-like;C-type lectin fold;C-type lectin, conserved site
ASTEI01450	1787.12	1744.64	1607.58	1307.63	1103.69	1116.13	0.542612	7.13732e-05	TPX450	Alkyl hydroperoxide reductase subunit C/ Thiol specific antioxidant;Peroxiredoxin, C-terminal;Thioredoxin-like superfamily
ASTEI08424	41193.2	73523.6	63000.4	24544	25936.8	33367	1.08376	1.55469e-06	HPX15	Haem peroxidase superfamily;Haem peroxidase, animal-type;Peroxidase Pxd-like
ASTEI06299	388.455	529.847	429.409	282.621	244.17	263.487	0.771969	4.1156e-05	TRAF299	TRAF-like;TNF receptor-associated factor TRAF
ASTEI04466	11672.9	7206.87	5137.57	2813.92	508.05	2337.66	2.08525	0.00488125	IRSP2	N/A

## Sheet: LB1BFMGvsLISBFMG Down
gene_id	LB1BFMG1	LB1BFMG2	LB1BFMG3	LISBFMG1	LISBFMG2	LISBFMG3	log2FoldChange	pvalue	NAME	Interpro Description
ASTEI08051	9770.27	10104.1	11110.5	19072.8	17710.6	15345.5	-0.750488	3.31481e-08	PGRPS051	N-acetylmuramoyl-L-alanine amidase domain;Peptidoglycan recognition protein family domain, metazoa/bacteria;Peptidoglycan recognition protein;Peptidoglycan recognition protein, PGRP-S;N-acetylmuramoyl-L-alanine amidase/PGRP domain superfamily
ASTEI09281	4534.62	5570.87	7253.94	14637.9	11481.5	10815.6	-1.08916	1.07567e-07	PGRPS281	N-acetylmuramoyl-L-alanine amidase domain;Peptidoglycan recognition protein family domain, metazoa/bacteria;Peptidoglycan recognition protein;Peptidoglycan recognition protein, PGRP-S;N-acetylmuramoyl-L-alanine amidase/PGRP domain superfamily
ASTEI08128	291.058	251.933	284.168	574.457	577.03	511.165	-1.00933	1.86088e-10	CASPL128	Peptidase C14 family;Death-like domain superfamily;Peptidase C14A, caspase catalytic domain;Peptidase family C14A, His active site;Caspase-like domain superfamily
ASTEI09036	2562.9	2672.07	3150.2	5028.8	4057.83	3554.97	-0.592195	0.000604284	CASPS036	Peptidase C14 family;Peptidase C14A, caspase catalytic domain;Peptidase family C14A, His active site;Caspase-like domain superfamily;Peptidase family C14A, cysteine active site
ASTEI09037	2446.25	2757.88	3759.13	6070.2	4495.8	4182.07	-0.7183	0.000728972	CASPS037	Peptidase C14 family;Peptidase C14A, caspase catalytic domain;Peptidase family C14A, His active site;Caspase-like domain superfamily;Peptidase family C14A, cysteine active site
ASTEI01027	90.6018	129.903	106.45	186.366	200.373	251.894	-0.959747	6.89896e-05	CTL027	EGF-like domain;CUB domain;C-type lectin-like;EGF-like, conserved site;C-type lectin fold;Spermadhesin, CUB domain superfamily
ASTEI05989	4353.42	3850.64	4006.31	10406.8	10258.4	7056.19	-1.18301	3.55494e-11	SRPN1	Serpin family;Serpin, conserved site;Serpin domain;Serpin superfamily
ASTEI10663	214.047	155.096	285.07	658.424	306.582	362.558	-1.02219	0.00164277	PPO3	Hemocyanin/hexamerin middle domain;Tyrosinase copper-binding domain;Hemocyanin, C-terminal;Hemocyanin, N-terminal;Uncharacterised domain, di-copper centre;Hemocyanin/hexamerin;Immunoglobulin E-set;Hemocyanin, N-terminal domain superfamily
ASTEI03681	1074.76	1296.67	1267.48	1682.41	1812.12	1772.74	-0.53248	8.25867e-05	Pellino	Pellino family
ASTEI05261	612.695	766.822	785.746	1468.4	1679.63	1277.39	-1.0299	2.36964e-09	CYLD	CAP Gly-rich domain;CAP Gly-rich domain superfamily;Papain-like cysteine peptidase superfamily
ASTEI06370	2124.61	1631.27	1705.01	3142.62	2792.08	2419.87	-0.614114	0.000258494	kenny	NF-kappa-B essential modulator NEMO, CC2-LZ domain
ASTEI04717	157.421	217.292	280.559	370.684	412.79	341.48	-0.776233	0.00108045	PTEN	Tensin phosphatase, C2 domain;Protein-tyrosine phosphatase-like
ASTEI00446	56552.5	49428.5	39006.7	72873.1	70326.5	72558.1	-0.573501	0.000361903	AgMDL446	MD-2-related lipid-recognition domain;Immunoglobulin E-set;Npc2 like, ML domain;Sterol transport protein NPC2-like
ASTEI10350	2693.14	2008.38	2278.75	4478.92	3963.66	3561.29	-0.782723	1.79047e-06	GALE7	Galectin, carbohydrate recognition domain;Concanavalin A-like lectin/glucanase domain superfamily

## Sheet: LB1CAvsLISCA Up
gene_id	LB1CA1	LB1CA2	LB1CA3	LISCA1	LISCA2	LISCA3	log2FoldChange	NAME	Interpro Description
ASTEI04975	1208.23	1585.48	1718.47	854.537	760.875	971.156	0.802502	DEF975	Reeler domain
ASTEI09036	156.545	166.561	161.829	108.444	117.142	70.6129	0.717685	CASPS036	Peptidase C14 family;Peptidase C14A, caspase catalytic domain;Peptidase family C14A, His active site;Caspase-like domain superfamily;Peptidase family C14A, cysteine active site
ASTEI01381	1168.31	579.813	691.627	469.562	281.36	421.843	1.05579	LRIM9	Leucine-rich repeat;Leucine-rich repeat, typical subtype
ASTEI01569	538.976	287.205	288.981	37.9553	62.4027	45.8525	2.9316	SRPN14	Serpin family;Serpin domain;Serpin superfamily
ASTEI02392	86.1521	105.339	46.2369	33.6176	47.0757	22.0092	1.21922	LRIM18A	Leucine-rich repeat;Leucine-rich repeat, typical subtype
ASTEI02616	25.2152	45.0165	27.9348	11.9288	8.75828	13.7558	1.50798	CLIPA10	Serine proteases, trypsin domain;Peptidase S1A, chymotrypsin family;Peptidase S1, PA clan;Serine proteases, trypsin family, histidine active site
ASTEI03628	119.772	38.7142	30.8246	13.0133	16.4218	28.4286	1.69731	CLIPD4	Serine proteases, trypsin domain;Peptidase S1A, chymotrypsin family;Peptidase S1, PA clan;Serine proteases, trypsin family, histidine active site;Proteinase, regulatory CLIP domain;Serine proteases, trypsin family, serine active site
ASTEI04799	110.317	107.139	137.747	90.0084	54.7392	63.2765	0.773584	CLIPD799	Serine proteases, trypsin domain;Peptidase S1A, chymotrypsin family;Peptidase S1, PA clan;Serine proteases, trypsin family, histidine active site;Serine proteases, trypsin family, serine active site
ASTEI05239	1102.12	1403.61	839.007	525.953	543.013	490.622	1.10138	SRPN6	Serpin family;Serpin domain;Serpin superfamily
ASTEI05393	2285.13	1912.3	2360.97	1098.54	1042.24	1328.81	0.917698	LRIM18B	N/A
ASTEI03225	4.20254	11.7043	9.63269	0	0	0	5.49714	AgMDL225	MD-2-related lipid-recognition domain;Immunoglobulin E-set;Npc2 like, ML domain;Sterol transport protein NPC2-like

## Sheet: LB1CAvsLISCA Down
gene_id	LB1CA1	LB1CA2	LB1CA3	LISCA1	LISCA2	LISCA3	log2FoldChange	NAME	Interpro Description
ASTEI01170	13964	14277.4	19073.7	22648.5	30502.9	23090.4	-0.688259	CEC3	Cecropin;Cecropin, insect
ASTEI01171	13959.8	9567.81	12632.3	23300.2	33143.5	22841	-1.13268	CEC1	Cecropin;Cecropin, insect
ASTEI092504	2073.95	1545.87	1626	2827.13	2690.98	2744.73	-0.655934	PGRPLC	N-acetylmuramoyl-L-alanine amidase domain;Peptidoglycan recognition protein family domain, metazoa/bacteria;Peptidoglycan recognition protein;N-acetylmuramoyl-L-alanine amidase/PGRP domain superfamily
ASTEI01360	351.963	396.145	293.797	457.633	575.857	492.456	-0.549634	CTLMA4	C-type lectin-like;C-type lectin fold
ASTEI02104	276.317	126.947	217.699	433.775	715.989	497.958	-1.4098	LRIM12	Leucine-rich repeat;Leucine-rich repeat, typical subtype
ASTEI06127	441.267	423.155	228.295	1067.09	1128.72	914.299	-1.50906	CLIPB20	Serine proteases, trypsin domain;Peptidase S1A, chymotrypsin family;Peptidase S1, PA clan;Serine proteases, trypsin family, histidine active site
ASTEI10532	268.963	280.003	237.927	535.713	527.686	386.995	-0.880436	CTLMA532	C-type lectin-like;C-type lectin fold;C-type lectin, conserved site
ASTEI06792	1.05064	1.80066	1.92654	18.4355	14.2322	21.0922	-3.48175	HPX16	Haem peroxidase superfamily;Haem peroxidase, animal-type;Peroxidase Pxd-like
ASTEI03430	940.319	1017.37	944.004	1400.01	1310.46	1445.27	-0.518205	pannier-v3	Zinc finger, GATA-type;Transcription factor GATA

## Sheet: LB1MGvsLISMG Up
gene_id	LB1MG1	LB1MG2	LB1MG3	LISMG1	LISMG2	LISMG3	log2FoldChange	pvalue	NAME	Interpro Description
ASTEI06299	229.819	269.376	393.345	126.231	118.985	150.196	1.17603	1.25114e-05	TRAF299	TRAF-like;TNF receptor-associated factor TRAF
ASTEI09036	6774.95	6344.17	9274.51	4365.71	4251.93	4444.61	0.777666	1.09813e-05	CASPS036	Peptidase C14 family;Peptidase C14A, caspase catalytic domain;Peptidase family C14A, His active site;Caspase-like domain superfamily;Peptidase family C14A, cysteine active site
ASTEI09037	10960.7	8025.92	11178.5	6084.32	5926.88	6076.34	0.737863	6.04054e-06	CASPS037	Peptidase C14 family;Peptidase C14A, caspase catalytic domain;Peptidase family C14A, His active site;Caspase-like domain superfamily;Peptidase family C14A, cysteine active site

## Sheet: LB1MGvsLISMG Down
gene_id	LB1MG1	LB1MG2	LB1MG3	LISMG1	LISMG2	LISMG3	log2FoldChange	pvalue	NAME	Interpro Description
ASTEI092504	3532.99	4250.97	3546.97	5592.49	5839.42	4799.07	-0.518582	0.000333154	PGRPLC	N-acetylmuramoyl-L-alanine amidase domain;Peptidoglycan recognition protein family domain, metazoa/bacteria;Peptidoglycan recognition protein;N-acetylmuramoyl-L-alanine amidase/PGRP domain superfamily
