# Supplementary material for: Wolbachia infection-responsive immune genes suppress Plasmodium falciparum infection in Anopheles stephensi
Source: PLoS Pathog. 2024 Apr 10;20(4):e1012145. doi: 10.1371/journal.ppat.1012145 (PMC11034644; doi:10.1371/journal.ppat.1012145)
Supplement: S3 Table — (XLSX) [file ppat.1012145.s007.xlsx]

## Sheet: Sheet1
No.	Gene	Primer sequence (5’-3’)
1	ASTEI10532_Fw	GACAAAATGGGTGCCTCTGT
	ASTEI10532_Rev	GCTTCGTCCTCGTTTAGCAC
2	ASTEI04157_Fw	CCGATGGAGAGTGTGTGAGA
	ASTEI04157_Rev	AAGGGCAGCATTTTAGCAGA
3	ASTEI08922_Fw	TACCAGAATCTCCCCACTGC
	ASTEI08922_Rev	GGGAACCTCCACAGTGAAAA
4	ASTEI08630_Fw	GTTGGTATGGACACCGGAAC
	ASTEI08630_Rev	TCGCCTGTGTAAGATTGTGC
5	ASTEI02516_Fw	ACAACGTTTTCGTCACACCA
	ASTEI02516_Rev	ACAGTTCGCAACCAACATGA
6	ASTEI01308_Fw	ACAATAGTGGCATCCCGAAA
	ASTEI01308_Rev	GGACCCGTCTGTGTTTTGAT
7	ASTEI01170 _Fw	CATCCTTCCGAGTGTCATCA
	ASTEI01170_Rev	CACCTTCCACCTTCTTCAGG
8	ASTEI02158_Fw	AACTTCACCGATCGTCAACC
	ASTEI02158_Rev	CGTGCGTCGTATTGATGAAC
9	ASTEI08923_Fw	TACCAGAATCTCCCCACTGC
	ASTEI08923_Rev	GGGAACCTCCACAGTGAAAA
10	ASTEI08428_Fw	CGAGCGCATCAATAAACAAGAG
	ASTEI08428_Rev	GACCACGTAGAACAGGAAGAAG
11	ASTEI06644_Fw	CGGAGAGTAAGACTCACAAGTTC
	ASTEI06644_Rev	CCTTACTGTCGCTCACCATATC
12	ASTEI06643_Fw	ATGTGTACGAGTCGGATCTTTG
	ASTEI06643_Rev	CCTCCAATTCCTCTTGGTAGTG
13	ASETI09413_Fw	ACAGTACGTGATGTGCGTCC
	ASETI09413_Rev	GCGTCCGTATCACACCGATA
14	ASETI04078_Fw	ATCCCCCTCTACCATGGCAA
	ASTEI04078_Fw	TCCGTACAGCTGCTTGAACC
15	ASTEI01800_Fw	GAAAAACAGTCGCGTCTGGG
	ASTEI01800_Rev	CGCGACTGTCCAATGATGTG
16	ASTEI06123_Fw	TACTACATTCTGGCCCCCGA
	ASTEI06123_Rev	CTCGTCGTACGTGTACACCG
17	ASTEI09487_Fw	TTCGGGACTGAAGGAGAACG
	ASTEI09487_Rev	GCGTTCCAGTAAGTCCGAGT
18	ASTEI04483_Fw	CAAATACGATGGTGCCCAGC
	ASTEI04483_Fw	CATGATCTGCTGTCCACGGA
19	ASTEI01308_Fw	taatacgactcactatagggCAGTGGTAAAGTCGAGGCAC
	ASTEI01308_Rev	taatacgactcactatagggCGGTAAATCAGCTTGGCACA
20	ASTEI02158_Fw	taatacgactcactatagggTACGCCGCTACTGTACACG
	ASTEI02158_Rev	taatacgactcactatagggAATCCGTGCTGACTCTTCCA
21	ASTEI08923_Fw	taatacgactcactatagggTGTGAATCCTGTCGGTCAGCC
	ASTEI08923_Rev	taatacgactcactatagggCTCGCCCAGACGGACACGAT
22	ASTEI08922_Fw	taatacgactcactatagggTCAATTTGCCATTGCCTCCGT
	ASTEI08922_Rev	taatacgactcactatagggGTGTTACTCCCCATCCAGCT
23	ASTEI10532_Fw	taatacgactcactatagggAAGAGTACTACATTCCCATCAGACG
	ASTEI10532_Rev	taatacgactcactatagggGAGAGAGCGTGGTTTGGTTC
24	ASTEI08428 _Fw	taatacgactcactatagggGAGAGACAAGCTACACGAAGAC
	ASTEI08428_Rev	taatacgactcactatagggAGCAGACCGATGGCTTTATC
25	ASTEI06644_Fw	taatacgactcactatagggTTATGTGAGCGTGGAGGTAAAG
	ASTEI06644_Rev	taatacgactcactataggGCCAGCAGTCCTACAAATGA
26	ASTEI06643_Fw	taatacgactcactataggGGACGAGGATCATGACGAAAG
	ASTEI06643_Rev	taatacgactcactataggGTACTGCTGGTGGGCTTAAA
27	ASTEI09413_Fw	taatacgactcactatagggACTACCACACCCGAACCAAC
	ASTEI09413_Rev	taatacgactcactatagggTCGAGCAGGTAAGAACGCTC
28	ASTEI04078_Fw	taatacgactcactatagggCCATGGCAAACTGTGTGAGG
	ASTEI04078_Fw	taatacgactcactatagggGTAGGAACCATTCTGGCCGA
29	ASTEI01800_Fw	taatacgactcactatagggCATTCCCGGCACCCTTTACT
	ASTEI01800_Rev	taatacgactcactatagggCTCCAGCGTCGATTCGGTAA
30	ASTEI06123_Fw	taatacgactcactatagggAAGGCACAGTATCCTGCAGC
	ASTEI06123_Rev	taatacgactcactatagggGGGCTGGCTGAGATTGAACT
31	ASTEI09487_Fw	taatacgactcactatagggATCCATCGCTCGAGGAAACG
	ASTEI09487_Rev	taatacgactcactatagggTGGCCGCCCCATTTATATCC
32	ASTEI04483_Fw	taatacgactcactatagggTGCTCGGCGTTTCAGGTAAA
	ASTEI04483_Fw	taatacgactcactatagggGAAGAGCAAGCTCCTTGACG
